# Supplementary material for: Applications and limitations of fitting of the operational model to determine relative efficacies of agonists
Source: Sci Rep. 2019 Mar 15;9:4637. doi: 10.1038/s41598-019-40993-w (PMC6420642; doi:10.1038/s41598-019-40993-w)
Supplement: Supplementary file 2 — Supplementary information - Python code [file 41598_2019_40993_MOESM2_ESM.zip]

Archive with 21 entries (17 files):
- python_code/
- python_code/general_model_analysis/
- python_code/general_model_analysis/OM_simulate_data.py
- python_code/general_model_analysis/OM_fit_tau.py
- python_code/general_model_analysis/OM_fit_logtau.py
- python_code/general_model_analysis/OM_analyze_tau_distribution.py
- python_code/general_model_analysis/OM_analyze_logtau_distribution.py
- python_code/analysis_of_test_datasets/
- python_code/analysis_of_test_datasets/Data_E.dat
- python_code/analysis_of_test_datasets/Data_D.dat
- python_code/analysis_of_test_datasets/Data_C.dat
- python_code/analysis_of_test_datasets/Data_B.dat
- python_code/analysis_of_test_datasets/Data_A.dat
- python_code/analysis_of_test_datasets/OM_fit_5.py
- python_code/analysis_of_test_datasets/FR_to_OM.py
- python_code/test_datasets/
- python_code/test_datasets/Data_E.dat
- python_code/test_datasets/Data_D.dat
- python_code/test_datasets/Data_C.dat
- python_code/test_datasets/Data_B.dat
- python_code/test_datasets/Data_A.dat
