# Supplementary material for: Applications and limitations of fitting of the operational model to determine relative efficacies of agonists
Source: Sci Rep. 2019 Mar 15;9:4637. doi: 10.1038/s41598-019-40993-w (PMC6420642; doi:10.1038/s41598-019-40993-w)
Supplement: Supplementary file 2 — Supplementary information - Python code [file 41598_2019_40993_MOESM2_ESM.zip › python_code/general_model_analysis/OM_simulate_data.py]

# -*- coding: utf-8 -*-
"""

@author: Jan Jakubik

Simulates data accordiding operational model of agonism. Sets of five functional responses with different tau value, same Emax and Ka are generated. OM parameters can be set below. Also proportion of noise and the of simulated set can be set below.

"""

#Define parameters
#tau in logs
tau1 = 0.1
tau2 = 1
tau3 = 10
tau4 = 100
tau5 = 1000
#constant Emax
Emax =  1
#constant pKA
pKA = -6

#define the noise
noise=0.03

#define nuber of simulations
runs = 1000

#No edits needed below this line

#import prerequisites
import numpy as np


#define bounds
Emax_min = Emax * 0.8
Emax_max = Emax * 1.2
pKA_min = pKA - 0.1
pKA_max = pKA +0.1

#initiate variables
tau1_all = []
tau2_all = []
tau3_all = []
tau4_all = []
tau5_all = []
tau1_shared_Emax = []
tau2_shared_Emax = []
tau3_shared_Emax = []
tau4_shared_Emax = []
tau5_shared_Emax = []
tau1_shared_Emax_pKA = []
tau2_shared_Emax_pKA = []
tau3_shared_Emax_pKA = []
tau4_shared_Emax_pKA = []
tau5_shared_Emax_pKA = []

for i in range(0, runs):
    #define function 1
    def func(x, tau1, Emax, pKA):
        return ((10**x) * tau1 * Emax) / ((10**x) * (1 + tau1) + (10**pKA))
    #simulate data
    x_data_1 = np.linspace((pKA - 4),(pKA + 2), 13)
    y_data_11 = func(x_data_1, tau1, Emax, pKA)
    y_data_1 = func(x_data_1, tau1, Emax, pKA) * np.random.normal(size=13, loc=1.0, scale=noise)
    y_data_err_1 = np.absolute(np.subtract(y_data_11, y_data_1))
    data_gen=np.column_stack((x_data_1, y_data_1, y_data_err_1))
    data=open('Data_A_'+str(i)+'.dat','w')
    np.savetxt(data,data_gen,fmt='%.4e')
    data.close()
    
    #define function 2import matplotlib.mlab as mlab
    def func(x, tau2, Emax, pKA):
        return ((10**x) * tau2 * Emax) / ((10**x) * (1 + tau2) + (10**pKA))
    #simulate data
    x_data_2 = np.linspace((pKA - 4),(pKA + 2), 13)
    y_data_21 = func(x_data_2, tau2, Emax, pKA)
    y_data_2 = func(x_data_2, tau2, Emax, pKA) * np.random.normal(size=13, loc=1.0, scale=noise)
    y_data_err_2 = np.absolute(np.subtract(y_data_21, y_data_2))
    data_gen=np.column_stack((x_data_2, y_data_2, y_data_err_2))
    data=open('Data_B_'+str(i)+'.dat','w')
    np.savetxt(data,data_gen,fmt='%.4e')
    data.close()
    
    #define function 3
    def func(x, tau3, Emax, pKA):
        return ((10**x) * tau3 * Emax) / ((10**x) * (1 + tau3) + (10**pKA))
    #simulate data
    x_data_3 = np.linspace((pKA - 4),(pKA + 2), 13)
    y_data_31 = func(x_data_3, tau3, Emax, pKA)
    y_data_3 = func(x_data_3, tau3, Emax, pKA) * np.random.normal(size=13, loc=1.0, scale=noise)
    y_data_err_3 = np.absolute(np.subtract(y_data_31, y_data_3))
    data_gen=np.column_stack((x_data_3, y_data_3, y_data_err_3))
    data=open('Data_C_'+str(i)+'.dat','w')
    np.savetxt(data,data_gen,fmt='%.4e')
    data.close()
    
    #define function 4
    def func(x, tau4, Emax, pKA):
        return ((10**x) * tau4 * Emax) / ((10**x) * (1 + tau4) + (10**pKA))
    #simulate data
    x_data_4 = np.linspace((pKA - 4),(pKA + 2), 13)
    y_data_41 = func(x_data_4, tau4, Emax, pKA)
    y_data_4 = func(x_data_4, tau4, Emax, pKA) * np.random.normal(size=13, loc=1.0, scale=noise)
    y_data_err_4 = np.absolute(np.subtract(y_data_41, y_data_4))
    data_gen=np.column_stack((x_data_4, y_data_4, y_data_err_4))
    data=open('Data_D_'+str(i)+'.dat','w')
    np.savetxt(data,data_gen,fmt='%.4e')
    data.close()
    
    #define function 5
    def func(x, tau5, Emax, pKA):
        return ((10**x) * tau5 * Emax) / ((10**x) * (1 + tau5) + (10**pKA))
    #simulate data
    x_data_5 = np.linspace((pKA - 4),(pKA + 2), 13)
    y_data_51 = func(x_data_5, tau5, Emax, pKA)
    y_data_5 = func(x_data_5, tau5, Emax, pKA) * np.random.normal(size=13, loc=1.0, scale=noise)
    y_data_err_5 = np.absolute(np.subtract(y_data_51, y_data_5))
    data_gen=np.column_stack((x_data_5, y_data_5, y_data_err_5))
    data=open('Data_E_'+str(i)+'.dat','w')
    np.savetxt(data,data_gen,fmt='%.4e')
    data.close()
