# Supplementary material for: Applications and limitations of fitting of the operational model to determine relative efficacies of agonists
Source: Sci Rep. 2019 Mar 15;9:4637. doi: 10.1038/s41598-019-40993-w (PMC6420642; doi:10.1038/s41598-019-40993-w)
Supplement: Supplementary file 2 — Supplementary information - Python code [file 41598_2019_40993_MOESM2_ESM.zip › python_code/general_model_analysis/OM_fit_tau.py]

# -*- coding: utf-8 -*-
"""

@author: Jan Jakubik

Fits OM to data generated by OM_simulate_data.py. Initial estimates are taken from OM_simulate_data.py.

"""
#Parameters are imported from OM_simulate_data.py
#import prerequisites
import numpy as np
import scipy.optimize as opt
import matplotlib.pyplot as plt
import OM_simulate_data as pref

#tau in logs
tau1 = pref.tau1
tau2 = pref.tau2
tau3 = pref.tau3
tau4 = pref.tau4
tau5 = pref.tau5

Emax = pref.Emax

pKA = pref.pKA

runs = pref.runs

#define bounds
Emax_min = Emax * 0.8
Emax_max = Emax * 1.2
pKA_min = pKA - 0.1
pKA_max = pKA + 0.1

#initiate variables
tau1_all = []
tau2_all = []
tau3_all = []
tau4_all = []
tau5_all = []
tau1_shared_Emax = []
tau2_shared_Emax = []
tau3_shared_Emax = []
tau4_shared_Emax = []
tau5_shared_Emax = []
tau1_shared_Emax_pKA = []
tau2_shared_Emax_pKA = []
tau3_shared_Emax_pKA = []
tau4_shared_Emax_pKA = []
tau5_shared_Emax_pKA = []

for i in range(0, runs):
    #data A
    #define function 1
    def func(x, tau1, Emax, pKA):
        return ((10**x) * tau1 * Emax) / ((10**x) * (1 + tau1) + (10**pKA))
    #load data
    data_1 = np.loadtxt('Data_A_'+str(i)+'.dat')
    x_data_1 = data_1[:,0]
    y_data_1 = data_1[:,1]
    y_data_err_1 = data_1[:,2]
    p1 = [tau1, Emax, pKA]
    #bounds
    tau1_min = tau1 * 0.5
    tau1_max = tau1 * 2
    #fit data
    p1_opt, p1_cov = opt.curve_fit(func, x_data_1, y_data_1, p1, bounds=([tau1_min, Emax_min, pKA_min],[tau1_max,Emax_max, pKA_max]))
    p1_err = np.sqrt(np.diag(p1_cov))
    tau1_calc = (p1_opt[0])
    Emax1_calc = (p1_opt[1])
    pKA1_calc = (p1_opt[2])
    tau1_err = (p1_err[0])
    Emax1_err = (p1_err[1])
    pKA1_err = (p1_err[2])
    
    #data B
    def func(x, tau2, Emax, pKA):
        return ((10**x) * tau2 * Emax) / ((10**x) * (1 + tau2) + (10**pKA))
    #load data
    data_2 = np.loadtxt('Data_B_'+str(i)+'.dat')
    x_data_2 = data_2[:,0]
    y_data_2 = data_2[:,1]
    y_data_err_2 = data_2[:,2]
    p2 = [tau2, Emax, pKA]
    #bounds
    tau2_min = tau2 * 0.5
    tau2_max = tau2 * 2
    #fit data
    p2_opt, p2_cov = opt.curve_fit(func, x_data_2, y_data_2, p2, bounds=([tau2_min, Emax_min, pKA_min],[tau2_max,Emax_max, pKA_max]))
    p2_err = np.sqrt(np.diag(p2_cov))
    tau2_calc = (p2_opt[0])
    Emax2_calc = (p2_opt[1])
    pKA2_calc = (p2_opt[2])
    tau2_err = (p2_err[0])
    Emax2_err = (p2_err[1])
    pKA2_err = (p2_err[2])
    
    #data C
    #define function 3
    def func(x, tau3, Emax3, pKA3):
        return ((10**x) * tau3 * Emax) / ((10**x) * (1 + tau3) + (10**pKA))
    #load data
    data_3 = np.loadtxt('Data_C_'+str(i)+'.dat')
    x_data_3 = data_3[:,0]
    y_data_3 = data_3[:,1]
    y_data_err_3 = data_3[:,2]
    p3 = [tau3, Emax, pKA]
    #bounds
    tau3_min = tau3 * 0.5
    tau3_max = tau3 * 2
    #fit data
    p3_opt, p3_cov = opt.curve_fit(func, x_data_3, y_data_3, p3, bounds=([tau3_min, Emax_min, pKA_min],[tau3_max,Emax_max, pKA_max]))
    p3_err = np.sqrt(np.diag(p3_cov))
    tau3_calc = (p3_opt[0])
    Emax3_calc = (p3_opt[1])
    pKA3_calc = (p3_opt[2])
    tau3_err = (p3_err[0])
    Emax3_err = (p3_err[1])
    pKA3_err = (p3_err[2])
    
    #data D
    #define function 4
    def func(x, tau4, Emax4, pKA4):
        return ((10**x) * tau4 * Emax) / ((10**x) * (1 + tau4) + (10**pKA))
    #load data
    data_4 = np.loadtxt('Data_D_'+str(i)+'.dat')
    x_data_4 = data_4[:,0]
    y_data_4 = data_4[:,1]
    y_data_err_4 = data_4[:,2]
    p4 = [tau4, Emax, pKA]
    #bounds
    tau4_min = tau4 * 0.5
    tau4_max = tau4 * 2
    #fit data
    p4_opt, p4_cov = opt.curve_fit(func, x_data_4, y_data_4, p4, bounds=([tau4_min, Emax_min, pKA_min],[tau4_max, Emax_max, pKA_max]))
    p4_err = np.sqrt(np.diag(p4_cov))
    tau4_calc = (p4_opt[0])
    Emax4_calc = (p4_opt[1])
    pKA4_calc = (p4_opt[2])
    tau4_err = (p4_err[0])
    Emax4_err = (p4_err[1])
    pKA4_err = (p4_err[2])
    
    #data E
    #define function 5
    def func(x, tau5, Emax5, pKA5):
        return ((10**x) * tau5 * Emax) / ((10**x) * (1 + tau5) + (10**pKA))
    #load data
    data_5 = np.loadtxt('Data_E_'+str(i)+'.dat')
    x_data_5 = data_5[:,0]
    y_data_5 = data_5[:,1]
    y_data_err_5 = data_5[:,2]
    p5 = [tau5, Emax, pKA]
        #bounds
    tau5_min = tau5 * 0.5
    tau5_max = tau5 * 2
    #fit data
    p5_opt, p5_cov = opt.curve_fit(func, x_data_5, y_data_5, p5, bounds=([tau5_min, Emax_min, pKA_min],[tau5_max,Emax_max, pKA_max]))
    p5_err = np.sqrt(np.diag(p5_cov))
    tau5_calc = (p5_opt[0])
    Emax5_calc = (p5_opt[1])
    pKA5_calc = (p5_opt[2])
    tau5_err = (p5_err[0])
    Emax5_err = (p5_err[1])
    pKA5_err = (p5_err[2])
    
    #write results
    tau1_all = np.append(tau1_all, tau1_calc)
    tau2_all = np.append(tau2_all, tau2_calc)
    tau3_all = np.append(tau3_all, tau3_calc)
    tau4_all = np.append(tau4_all, tau4_calc)
    tau5_all = np.append(tau5_all, tau5_calc)

    #Global fit with shared Emax nad KA
    #fit data
    def func2_glob(x, p):
        tau, Emax, pKA = p
        return ((10**x) * tau * Emax) / ((10**x) * (1 + tau) + (10**pKA))
    def err_2(p, x, y):
        return func2_glob(x, p) - y
    def err2_global(p, x, y1, y2, y3, y4, y5):
        p_21 = p[0], p[1], p[2]
        p_22 = p[3], p[1], p[2]
        p_23 = p[4], p[1], p[2]
        p_24 = p[5], p[1], p[2]
        p_25 = p[6], p[1], p[2]
        err_21 = err_2(p_21, x, y1)
        err_22 = err_2(p_22, x, y2)
        err_23 = err_2(p_23, x, y3)
        err_24 = err_2(p_24, x, y4)
        err_25 = err_2(p_25, x, y5)
        return np.concatenate((err_21, err_22, err_23, err_24, err_25))
    pg_estim = [p1_opt[0], p1_opt[1], p1_opt[2], p2_opt[0], p3_opt[0], p4_opt[0], p5_opt[0]]
    pg_opt, cov_x, infodict, errmsg, success = opt.leastsq(err2_global, pg_estim, args=(x_data_1, y_data_1, y_data_2, y_data_3, y_data_4, y_data_5), full_output=1, epsfcn=0.0001)
    residuals = err2_global(pg_opt, x_data_1, y_data_1, y_data_2, y_data_3, y_data_4, y_data_5)
    reduced_chi_square = np.sum(residuals**2)/(len(x_data_1)-3)
    pg_cov = cov_x * reduced_chi_square
    pg_err = np.sqrt(np.diag(pg_cov))
    pg1_opt = [pg_opt[0], pg_opt[1],pg_opt[2]]
    pg2_opt = [pg_opt[3], pg_opt[1],pg_opt[2]]
    pg3_opt = [pg_opt[4], pg_opt[1],pg_opt[2]]
    pg4_opt = [pg_opt[5], pg_opt[1],pg_opt[2]]
    pg5_opt = [pg_opt[6], pg_opt[1],pg_opt[2]]
    tau1_calc = (pg_opt[0])
    tau1_err = (pg_err[0])
    Emax1_calc = (pg_opt[1])
    Emax1_err = (pg_err[1])
    pKA1_calc = (pg_opt[2])
    pKA1_err = (pg_err[2])
    tau2_calc = (pg_opt[3])
    tau2_err = (pg_err[3])
    Emax2_calc = (pg_opt[1])
    Emax2_err = (pg_err[1])
    pKA2_calc = (pg_opt[2])
    pKA2_err = (pg_err[2])
    tau3_calc = (pg_opt[4])
    tau3_err = (pg_err[4])
    Emax3_calc = (pg_opt[1])
    Emax3_err = (pg_err[1])
    pKA3_calc = (pg_opt[2])
    pKA3_err = (pg_err[2])
    tau4_calc = (pg_opt[5])
    tau4_err = (pg_err[5])
    Emax4_calc = (pg_opt[1])
    Emax4_err = (pg_err[1])
    pKA4_calc = (pg_opt[2])
    pKA4_err = (pg_err[2])
    tau5_calc = (pg_opt[6])
    tau5_err = (pg_err[6])
    Emax5_calc = (pg_opt[1])
    Emax5_err = (pg_err[1])
    pKA5_calc = (pg_opt[2])
    pKA5_err = (pg_err[2])
    
    #write results
    tau1_shared_Emax_pKA = np.append(tau1_shared_Emax_pKA, tau1_calc)
    tau2_shared_Emax_pKA = np.append(tau2_shared_Emax_pKA, tau2_calc)
    tau3_shared_Emax_pKA = np.append(tau3_shared_Emax_pKA, tau3_calc)
    tau4_shared_Emax_pKA = np.append(tau4_shared_Emax_pKA, tau4_calc)
    tau5_shared_Emax_pKA = np.append(tau5_shared_Emax_pKA, tau5_calc)
    
#save individual fits
fit_tau1=open('fit_tau1.dat','w')
np.savetxt(fit_tau1,tau1_all,fmt='%.4e')
fit_tau1.close()
fit_tau2=open('fit_tau2.dat','w')
np.savetxt(fit_tau2,tau2_all,fmt='%.4e')
fit_tau2.close()
fit_tau3=open('fit_tau3.dat','w')
np.savetxt(fit_tau3,tau3_all,fmt='%.4e')
fit_tau3.close()
fit_tau4=open('fit_tau4.dat','w')
np.savetxt(fit_tau4,tau4_all,fmt='%.4e')
fit_tau4.close()
fit_tau5=open('fit_tau5.dat','w')
np.savetxt(fit_tau5,tau5_all,fmt='%.4e')
fit_tau5.close()

#save global fits
fit_tau1_shared_Emax_pKA=open('fit_tau1_shared_Emax_pKA.dat','w')
np.savetxt(fit_tau1_shared_Emax_pKA, tau1_shared_Emax_pKA,fmt='%.4e')
fit_tau1_shared_Emax_pKA.close()
fit_tau2_shared_Emax_pKA=open('fit_tau2_shared_Emax_pKA.dat','w')
np.savetxt(fit_tau2_shared_Emax_pKA, tau2_shared_Emax_pKA,fmt='%.4e')
fit_tau2_shared_Emax_pKA.close()
fit_tau3_shared_Emax_pKA=open('fit_tau3_shared_Emax_pKA.dat','w')
np.savetxt(fit_tau3_shared_Emax_pKA,tau3_shared_Emax_pKA,fmt='%.4e')
fit_tau3_shared_Emax_pKA.close()
fit_tau4_shared_Emax_pKA=open('fit_tau4_shared_Emax_pKA.dat','w')
np.savetxt(fit_tau4_shared_Emax_pKA,tau4_shared_Emax_pKA,fmt='%.4e')
fit_tau4_shared_Emax_pKA.close()
fit_tau5_shared_Emax_pKA=open('fit_tau5_shared_Emax_pKA.dat','w')
np.savetxt(fit_tau5_shared_Emax_pKA,tau5_shared_Emax_pKA,fmt='%.4e')
fit_tau5_shared_Emax_pKA.close()

#read data
fit_tau1_shared_Emax_pKA=np.loadtxt('fit_tau1_shared_Emax_pKA.dat')
fit_tau2_shared_Emax_pKA=np.loadtxt('fit_tau2_shared_Emax_pKA.dat')
fit_tau3_shared_Emax_pKA=np.loadtxt('fit_tau3_shared_Emax_pKA.dat')
fit_tau4_shared_Emax_pKA=np.loadtxt('fit_tau4_shared_Emax_pKA.dat')
fit_tau5_shared_Emax_pKA=np.loadtxt('fit_tau5_shared_Emax_pKA.dat')


#analyze distribution
#tau1
plt.xlabel('run')
plt.ylabel('tau1')
plt.plot(fit_tau1_shared_Emax_pKA, 'k.')
plt.show()

#tau2
plt.xlabel('run')
plt.ylabel('tau2')
plt.plot(fit_tau2_shared_Emax_pKA, 'k.')
plt.show()

#tau3
plt.xlabel('run')
plt.ylabel('tau3')
plt.plot(fit_tau3_shared_Emax_pKA, 'k.')
plt.show()

#tau4
plt.xlabel('run')
plt.ylabel('tau4')
plt.plot(fit_tau4_shared_Emax_pKA, 'k.')
plt.show()

#tau5
plt.xlabel('run')
plt.ylabel('tau5')
plt.plot(fit_tau5_shared_Emax_pKA, 'k.')
plt.show()
