# Supplementary material for: Applications and limitations of fitting of the operational model to determine relative efficacies of agonists
Source: Sci Rep. 2019 Mar 15;9:4637. doi: 10.1038/s41598-019-40993-w (PMC6420642; doi:10.1038/s41598-019-40993-w)
Supplement: Supplementary file 2 — Supplementary information - Python code [file 41598_2019_40993_MOESM2_ESM.zip › python_code/general_model_analysis/OM_analyze_tau_distribution.py]

#!/usr/bin/env python2
# -*- coding: utf-8 -*-
"""

@author: Jan Jakubik

Analyses distribution of tau value resulting from fitting OM using OM_fit_tau.py

"""
#import prerequisites
import numpy as np
from scipy.stats import skewtest
from scipy.stats import kurtosistest
import matplotlib.pyplot as plt

#read data
fit_tau1_shared_Emax_pKA=np.loadtxt('fit_tau1_shared_Emax_pKA.dat')
fit_tau2_shared_Emax_pKA=np.loadtxt('fit_tau2_shared_Emax_pKA.dat')
fit_tau3_shared_Emax_pKA=np.loadtxt('fit_tau3_shared_Emax_pKA.dat')
fit_tau4_shared_Emax_pKA=np.loadtxt('fit_tau4_shared_Emax_pKA.dat')
fit_tau5_shared_Emax_pKA=np.loadtxt('fit_tau5_shared_Emax_pKA.dat')


#analyze distribution
#tau1
plt.xlabel('tau1')
n, bins, patches = plt.hist(fit_tau1_shared_Emax_pKA, 20, facecolor='blue')
plt.grid(True)
plt.show()
print(skewtest(fit_tau1_shared_Emax_pKA))
print(kurtosistest(fit_tau1_shared_Emax_pKA))

#tau2
plt.xlabel('tau2')
n, bins, patches = plt.hist(fit_tau2_shared_Emax_pKA, 20, facecolor='blue')
plt.grid(True)
plt.show()
print(skewtest(fit_tau2_shared_Emax_pKA))
print(kurtosistest(fit_tau2_shared_Emax_pKA))

#tau3
plt.xlabel('tau3')
n, bins, patches = plt.hist(fit_tau3_shared_Emax_pKA, 20, facecolor='blue')
plt.grid(True)
plt.show()
print(skewtest(fit_tau3_shared_Emax_pKA))
print(kurtosistest(fit_tau3_shared_Emax_pKA))

#tau4
plt.xlabel('tau4')
n, bins, patches = plt.hist(fit_tau4_shared_Emax_pKA, 20, facecolor='blue')
plt.grid(True)
plt.show()
print(skewtest(fit_tau4_shared_Emax_pKA))
print(kurtosistest(fit_tau4_shared_Emax_pKA))

#tau5
plt.xlabel('tau5')
n, bins, patches = plt.hist(fit_tau5_shared_Emax_pKA, 20, facecolor='blue')
plt.grid(True)
plt.show()
print(skewtest(fit_tau5_shared_Emax_pKA))
print(kurtosistest(fit_tau5_shared_Emax_pKA))
