# Supplementary material for: Applications and limitations of fitting of the operational model to determine relative efficacies of agonists
Source: Sci Rep. 2019 Mar 15;9:4637. doi: 10.1038/s41598-019-40993-w (PMC6420642; doi:10.1038/s41598-019-40993-w)
Supplement: Supplementary file 2 — Supplementary information - Python code [file 41598_2019_40993_MOESM2_ESM.zip › python_code/analysis_of_test_datasets/Data_E.dat]

-1.0000e+01 9.1353e-02 4.5246e-04
-9.5000e+00 2.5162e-01 1.1423e-02
-9.0000e+00 5.1077e-01 1.1019e-02
-8.5000e+00 7.6043e-01 1.2599e-03
-8.0000e+00 8.9941e-01 8.8579e-03
-7.5000e+00 9.7506e-01 6.6531e-03
-7.0000e+00 9.4677e-01 4.2347e-02
-6.5000e+00 9.5623e-01 3.9620e-02
-6.0000e+00 1.0051e+00 7.1382e-03
-5.5000e+00 9.7199e-01 2.6697e-02
-5.0000e+00 9.7498e-01 2.3924e-02
-4.5000e+00 9.9654e-01 2.4322e-03
-4.0000e+00 1.0057e+00 6.7211e-03
