# Supplementary material for: Applications and limitations of fitting of the operational model to determine relative efficacies of agonists
Source: Sci Rep. 2019 Mar 15;9:4637. doi: 10.1038/s41598-019-40993-w (PMC6420642; doi:10.1038/s41598-019-40993-w)
Supplement: Supplementary file 2 — Supplementary information - Python code [file 41598_2019_40993_MOESM2_ESM.zip › python_code/analysis_of_test_datasets/Data_D.dat]

-1.0000e+01 9.9077e-03 7.6957e-06
-9.5000e+00 3.0121e-02 5.2313e-04
-9.0000e+00 8.9843e-02 9.8374e-04
-8.5000e+00 2.4099e-01 1.3134e-03
-8.0000e+00 4.9774e-01 2.2522e-04
-7.5000e+00 7.5055e-01 3.4634e-03
-7.0000e+00 8.6091e-01 3.9990e-02
-6.5000e+00 9.5030e-01 9.7389e-03
-6.0000e+00 9.8638e-01 5.9861e-03
-5.5000e+00 9.6280e-01 2.4212e-02
-5.0000e+00 9.4857e-01 4.0551e-02
-4.5000e+00 1.0381e+00 4.8321e-02
-4.0000e+00 9.8911e-01 8.9103e-04
