# Supplementary material for: Applications and limitations of fitting of the operational model to determine relative efficacies of agonists
Source: Sci Rep. 2019 Mar 15;9:4637. doi: 10.1038/s41598-019-40993-w (PMC6420642; doi:10.1038/s41598-019-40993-w)
Supplement: Supplementary file 2 — Supplementary information - Python code [file 41598_2019_40993_MOESM2_ESM.zip › python_code/analysis_of_test_datasets/Data_C.dat]

-1.0000e+01 1.0368e-03 3.7906e-05
-9.5000e+00 3.2588e-03 1.0745e-04
-9.0000e+00 9.7020e-03 1.8921e-04
-8.5000e+00 2.7632e-02 2.9278e-03
-8.0000e+00 8.9890e-02 2.0010e-04
-7.5000e+00 2.4346e-01 8.8405e-03
-7.0000e+00 4.5780e-01 1.8393e-02
-6.5000e+00 7.3214e-01 2.6038e-02
-6.0000e+00 8.4308e-01 9.7478e-03
-5.5000e+00 8.9193e-01 8.2398e-03
-5.0000e+00 8.8875e-01 1.2147e-02
-4.5000e+00 8.5909e-01 4.7391e-02
-4.0000e+00 9.2813e-01 1.9866e-02
