# Supplementary material for: Applications and limitations of fitting of the operational model to determine relative efficacies of agonists
Source: Sci Rep. 2019 Mar 15;9:4637. doi: 10.1038/s41598-019-40993-w (PMC6420642; doi:10.1038/s41598-019-40993-w)
Supplement: Supplementary file 2 — Supplementary information - Python code [file 41598_2019_40993_MOESM2_ESM.zip › python_code/analysis_of_test_datasets/Data_B.dat]

-1.0000e+01 9.6233e-05 3.7471e-06
-9.5000e+00 3.1698e-04 9.5569e-07
-9.0000e+00 9.9680e-04 1.2047e-06
-8.5000e+00 3.0861e-03 5.6287e-05
-8.0000e+00 1.0363e-02 5.5864e-04
-7.5000e+00 3.0515e-02 7.7285e-04
-7.0000e+00 8.1030e-02 2.3038e-03
-6.5000e+00 1.8399e-01 9.7241e-03
-6.0000e+00 3.4288e-01 9.5435e-03
-5.5000e+00 4.0821e-01 2.3522e-02
-5.0000e+00 4.7442e-01 1.7735e-03
-4.5000e+00 4.8491e-01 7.3035e-03
-4.0000e+00 4.8420e-01 1.3312e-02
