# Supplementary material for: Applications and limitations of fitting of the operational model to determine relative efficacies of agonists
Source: Sci Rep. 2019 Mar 15;9:4637. doi: 10.1038/s41598-019-40993-w (PMC6420642; doi:10.1038/s41598-019-40993-w)
Supplement: Supplementary file 2 — Supplementary information - Python code [file 41598_2019_40993_MOESM2_ESM.zip › python_code/analysis_of_test_datasets/Data_A.dat]

-1.0000e+01 9.4863e-06 5.1257e-07
-9.5000e+00 3.0203e-05 1.4089e-06
-9.0000e+00 9.0855e-05 9.0353e-06
-8.5000e+00 3.1515e-04 2.2004e-08
-8.0000e+00 9.7350e-04 1.5622e-05
-7.5000e+00 3.0551e-03 8.4112e-07
-7.0000e+00 8.7338e-03 2.7520e-04
-6.5000e+00 2.2454e-02 1.0078e-03
-6.0000e+00 4.7781e-02 1.6192e-04
-5.5000e+00 7.2128e-02 1.5183e-03
-5.0000e+00 8.2209e-02 1.1240e-03
-4.5000e+00 8.7141e-02 1.2275e-03
-4.0000e+00 9.4815e-02 4.7245e-03
