# Supplementary material for: Applications and limitations of fitting of the operational model to determine relative efficacies of agonists
Source: Sci Rep. 2019 Mar 15;9:4637. doi: 10.1038/s41598-019-40993-w (PMC6420642; doi:10.1038/s41598-019-40993-w)
Supplement: Supplementary file 2 — Supplementary information - Python code [file 41598_2019_40993_MOESM2_ESM.zip › python_code/analysis_of_test_datasets/OM_fit_5.py]

# -*- coding: utf-8 -*-
"""

@author: Jan Jakubik

Script fits operational model (OM) to 5 functinal responses (FRs) in Data_A.dat throuh Data_E.dat. First it fits OM to individual FRs, then preforms global fit of OM to all FRs with shared Emax and then performs global fit of OM to all FRs wityh shared Emax and Ka.

"""
import numpy as np
import matplotlib.pyplot as plt
import scipy.optimize as opt

#parameters
#tau
tau1 = 0.1
tau2 = 1
tau3 = 10
tau4 = 100
tau5 = 1000
#constant Emax
Emax =  1
#constant pKA
pKA = -6

#color list
color_list = np.array(['k','b','r','g','c','m','y'])
#initiate color couter
i = -1

#prepare file for writing results
res = open("OM_fit.res","w")
res.write("Functional response - Operational Model\n\n")
res.write("Individual fits\n")
res.write("tau\t\tEmax\t\tpKA\t\tData file\n")
#data A
# set parameters
tau1_ini = tau1
tau1_min = tau1_ini * 0.1
tau1_max = tau1_ini * 10
Emax1_ini = Emax
Emax1_min = Emax1_ini * 0.1
Emax1_max = Emax1_ini * 10
pKA1_ini = pKA
pKA1_min = pKA1_ini - 1
pKA1_max = pKA1_ini + 1

#define function
def func(x, tau1, Emax1, pKA1):
    return ((10**x) * tau1 * Emax1) / ((10**x) * (1 +tau1) + (10**pKA1))
#load data
data_1 = np.loadtxt('Data_A.dat')
x_data_1 = data_1[:,0]
y_data_1 = data_1[:,1]
y_data_err_1 = data_1[:,2]
x_data_1_min = np.amin(x_data_1)
x_data_1_max = np.amax(x_data_1)
p1 = [tau1_ini, Emax1_ini, pKA1_ini]
#fit data
p1_opt, p1_cov = opt.curve_fit(func, x_data_1, y_data_1, p1, bounds=([tau1_min, Emax1_min, pKA1_min],[tau1_max,Emax1_max, pKA1_max]))
p1_err = np.sqrt(np.diag(p1_cov))
tau1_calc = (p1_opt[0])
Emax1_calc = (p1_opt[1])
pKA1_calc = (p1_opt[2])
tau1_err = (p1_err[0])
Emax1_err = (p1_err[1])
pKA1_err = (p1_err[2])
#write results
tau1_res = (str("{0:.4f}".format(tau1_calc))+' ± '+str("{0:.4f}".format(tau1_err)))
Emax1_res = (str("{0:.2f}".format(Emax1_calc))+' ± '+str("{0:.2f}".format(Emax1_err)))
pKA1_res = (str("{0:.2f}".format(pKA1_calc))+' ± '+str("{0:.2f}".format(pKA1_err)))
res.write(str(tau1_res)+"\t"+str(Emax1_res)+"\t"+str(pKA1_res)+"\tData A\n")
#calculate curve
x_calc = np.linspace((x_data_1_min),(x_data_1_max), 100)
y_calc = func(x_calc, *p1_opt)
xy_calc = np.column_stack((x_calc, y_calc))
fit=open('Data_A.fit.data','w')
np.savetxt(fit,xy_calc,fmt='%.4e')
fit.close()
#get color
i = i + 1
color = (color_list[i])
# plot
plt.plot(x_calc, y_calc, color)
plt.errorbar(x_data_1, y_data_1, xerr=None, yerr=y_data_err_1, fmt = color + "o")

#data B
# set parameters
tau2_ini = tau2
tau2_min = tau2_ini * 0.1
tau2_max = tau2_ini * 10
Emax2_ini = Emax
Emax2_min = Emax2_ini * 0.1
Emax2_max = Emax2_ini * 10
pKA2_ini = pKA
pKA2_min = pKA2_ini - 1
pKA2_max = pKA2_ini + 1

#define function
def func(x, tau2, Emax2, pKA2):
    return ((10**x) * tau2 * Emax2) / ((10**x) * (1 +tau2) + (10**pKA2))
#load data
data_2 = np.loadtxt('Data_B.dat')
x_data_2 = data_2[:,0]
y_data_2 = data_2[:,1]
y_data_err_2 = data_2[:,2]
x_data_2_min = np.amin(x_data_2)
x_data_2_max = np.amax(x_data_2)
p2 = [tau2_ini, Emax2_ini, pKA2_ini]
#fit data
p2_opt, p2_cov = opt.curve_fit(func, x_data_2, y_data_2, p2, bounds=([tau2_min, Emax2_min, pKA2_min],[tau2_max,Emax2_max, pKA2_max]))
p2_err = np.sqrt(np.diag(p2_cov))
tau2_calc = (p2_opt[0])
Emax2_calc = (p2_opt[1])
pKA2_calc = (p2_opt[2])
tau2_err = (p2_err[0])
Emax2_err = (p2_err[1])
pKA2_err = (p2_err[2])
#write results
tau2_res = (str("{0:.4f}".format(tau2_calc))+' ± '+str("{0:.4f}".format(tau2_err)))
Emax2_res = (str("{0:.2f}".format(Emax2_calc))+' ± '+str("{0:.2f}".format(Emax2_err)))
pKA2_res = (str("{0:.2f}".format(pKA2_calc))+' ± '+str("{0:.2f}".format(pKA2_err)))
res.write(str(tau2_res)+"\t"+str(Emax2_res)+"\t"+str(pKA2_res)+"\tData B\n")
#calculate curve
x_calc = np.linspace((x_data_2_min),(x_data_2_max), 100)
y_calc = func(x_calc, *p2_opt)
xy_calc = np.column_stack((x_calc, y_calc))
fit=open('Data_B.fit.data','w')
np.savetxt(fit,xy_calc,fmt='%.4e')
fit.close()
#get color
i = i + 1
color = (color_list[i])
# plot
plt.plot(x_calc, y_calc, color)
plt.errorbar(x_data_2, y_data_2, xerr=None, yerr=y_data_err_2, fmt = color + "o")

#data C
# set parameters
tau3_ini = tau3
tau3_min = tau3_ini * 0.1
tau3_max = tau3_ini * 10
Emax3_ini = Emax
Emax3_min = Emax3_ini * 0.1
Emax3_max = Emax3_ini * 10
pKA3_ini = pKA
pKA3_min = pKA3_ini - 1
pKA3_max = pKA3_ini + 1

#define function
def func(x, tau3, Emax3, pKA3):
    return ((10**x) * tau3 * Emax3) / ((10**x) * (1 +tau3) + (10**pKA3))
#load data
data_3 = np.loadtxt('Data_C.dat')
x_data_3 = data_3[:,0]
y_data_3 = data_3[:,1]
y_data_err_3 = data_3[:,2]
x_data_3_min = np.amin(x_data_3)
x_data_3_max = np.amax(x_data_3)
p3 = [tau3_ini, Emax3_ini, pKA3_ini]
#fit data
p3_opt, p3_cov = opt.curve_fit(func, x_data_3, y_data_3, p3, bounds=([tau3_min, Emax3_min, pKA3_min],[tau3_max,Emax3_max, pKA3_max]))
p3_err = np.sqrt(np.diag(p3_cov))
tau3_calc = (p3_opt[0])
Emax3_calc = (p3_opt[1])
pKA3_calc = (p3_opt[2])
tau3_err = (p3_err[0])
Emax3_err = (p3_err[1])
pKA3_err = (p3_err[2])
#write results
tau3_res = (str("{0:.4f}".format(tau3_calc))+' ± '+str("{0:.4f}".format(tau3_err)))
Emax3_res = (str("{0:.2f}".format(Emax3_calc))+' ± '+str("{0:.2f}".format(Emax3_err)))
pKA3_res = (str("{0:.2f}".format(pKA3_calc))+' ± '+str("{0:.2f}".format(pKA3_err)))
res.write(str(tau3_res)+"\t"+str(Emax3_res)+"\t"+str(pKA3_res)+"\tData C\n")
#calculate curve
x_calc = np.linspace((x_data_3_min),(x_data_3_max), 100)
y_calc = func(x_calc, *p3_opt)
xy_calc = np.column_stack((x_calc, y_calc))
fit=open('Data_C.fit.data','w')
np.savetxt(fit,xy_calc,fmt='%.4e')
fit.close()
#get color
i = i + 1
color = (color_list[i])
# plot
plt.plot(x_calc, y_calc, color)
plt.errorbar(x_data_3, y_data_3, xerr=None, yerr=y_data_err_3, fmt = color + "o")

#data D
# set parameters
tau4_ini = tau4
tau4_min = tau4_ini * 0.1
tau4_max = tau4_ini * 10
Emax4_ini = Emax
Emax4_min = Emax4_ini * 0.1
Emax4_max = Emax4_ini * 10
pKA4_ini = pKA
pKA4_min = pKA4_ini - 1
pKA4_max = pKA4_ini + 1

#define function
def func(x, tau4, Emax4, pKA4):
    return ((10**x) * tau4 * Emax4) / ((10**x) * (1 +tau4) + (10**pKA4))
#load data
data_4 = np.loadtxt('Data_D.dat')
x_data_4 = data_4[:,0]
y_data_4 = data_4[:,1]
y_data_err_4 = data_4[:,2]
x_data_4_min = np.amin(x_data_4)
x_data_4_max = np.amax(x_data_4)
p4 = [tau4_ini, Emax4_ini, pKA4_ini]
#fit data
p4_opt, p4_cov = opt.curve_fit(func, x_data_4, y_data_4, p4, bounds=([tau4_min, Emax4_min, pKA4_min],[tau4_max,Emax4_max, pKA4_max]))
p4_err = np.sqrt(np.diag(p4_cov))
tau4_calc = (p4_opt[0])
Emax4_calc = (p4_opt[1])
pKA4_calc = (p4_opt[2])
tau4_err = (p4_err[0])
Emax4_err = (p4_err[1])
pKA4_err = (p4_err[2])
#write results
tau4_res = (str("{0:.4f}".format(tau4_calc))+' ± '+str("{0:.4f}".format(tau4_err)))
Emax4_res = (str("{0:.2f}".format(Emax4_calc))+' ± '+str("{0:.2f}".format(Emax4_err)))
pKA4_res = (str("{0:.2f}".format(pKA4_calc))+' ± '+str("{0:.2f}".format(pKA4_err)))
res.write(str(tau4_res)+"\t"+str(Emax4_res)+"\t"+str(pKA4_res)+"\tData D\n")
#calculate curve
x_calc = np.linspace((x_data_4_min),(x_data_4_max), 100)
y_calc = func(x_calc, *p4_opt)
xy_calc = np.column_stack((x_calc, y_calc))
fit=open('Data_D.fit.data','w')
np.savetxt(fit,xy_calc,fmt='%.4e')
fit.close()
#get color
i = i + 1
color = (color_list[i])
# plot
plt.plot(x_calc, y_calc, color)
plt.errorbar(x_data_4, y_data_4, xerr=None, yerr=y_data_err_4, fmt = color + "o")

#data E
# set parameters
tau5_ini = tau5
tau5_min = tau5_ini * 0.1
tau5_max = tau5_ini * 10
Emax5_ini = Emax
Emax5_min = Emax5_ini * 0.1
Emax5_max = Emax5_ini * 10
pKA5_ini = pKA
pKA5_min = pKA5_ini - 1
pKA5_max = pKA5_ini + 1

#define function
def func(x, tau5, Emax5, pKA5):
    return ((10**x) * tau5 * Emax5) / ((10**x) * (1 +tau5) + (10**pKA5))
#load data
data_5 = np.loadtxt('Data_E.dat')
x_data_5 = data_5[:,0]
y_data_5 = data_5[:,1]
y_data_err_5 = data_5[:,2]
x_data_5_min = np.amin(x_data_5)
x_data_5_max = np.amax(x_data_5)
p5 = [tau5_ini, Emax5_ini, pKA5_ini]
#fit data
p5_opt, p5_cov = opt.curve_fit(func, x_data_5, y_data_5, p5, bounds=([tau5_min, Emax5_min, pKA5_min],[tau5_max,Emax5_max, pKA5_max]))
p5_err = np.sqrt(np.diag(p5_cov))
tau5_calc = (p5_opt[0])
Emax5_calc = (p5_opt[1])
pKA5_calc = (p5_opt[2])
tau5_err = (p5_err[0])
Emax5_err = (p5_err[1])
pKA5_err = (p5_err[2])
#write results
tau5_res = (str("{0:.4f}".format(tau5_calc))+' ± '+str("{0:.4f}".format(tau5_err)))
Emax5_res = (str("{0:.2f}".format(Emax5_calc))+' ± '+str("{0:.2f}".format(Emax5_err)))
pKA5_res = (str("{0:.2f}".format(pKA5_calc))+' ± '+str("{0:.2f}".format(pKA5_err)))
res.write(str(tau5_res)+"\t"+str(Emax5_res)+"\t"+str(pKA5_res)+"\tData E\n")
#calculate curve
x_calc = np.linspace((x_data_5_min),(x_data_5_max), 100)
y_calc = func(x_calc, *p5_opt)
xy_calc = np.column_stack((x_calc, y_calc))
fit=open('Data_E.fit.data','w')
np.savetxt(fit,xy_calc,fmt='%.4e')
fit.close()
#get color
i = i + 1
color = (color_list[i])
# plot
plt.plot(x_calc, y_calc, color)
plt.errorbar(x_data_5, y_data_5, xerr=None, yerr=y_data_err_5, fmt = color + "o")

#Global fit with shared Emax
res.write("\nGlobal fit with shared Emax\n")
res.write("tau\t\tEmax\t\tpKA\t\tData file\n")
#fit data
def func_glob(x, p):
    tau, Emax, pKA = p
    return ((10**x) * tau * Emax) / ((10**x) * (1 +tau) + (10**pKA))
def err(p, x, y):
    return func_glob(x, p) - y

#global func_glob, err

def err_global(p, x, y1, y2, y3, y4, y5):
    p_1 = p[0], p[1], p[2]
    p_2 = p[3], p[1], p[4]
    p_3 = p[5], p[1], p[6]
    p_4 = p[7], p[1], p[8]
    p_5 = p[9], p[1], p[10]
    err1 = err(p_1, x, y1)
    err2 = err(p_2, x, y2)
    err3 = err(p_3, x, y3)
    err4 = err(p_4, x, y4)
    err5 = err(p_5, x, y5)
    return np.concatenate((err1, err2, err3, err4, err5))
pg_estim = [p1_opt[0], p1_opt[1], p1_opt[2], p2_opt[0], p2_opt[2], p3_opt[0], p3_opt[2], p4_opt[0], p4_opt[2], p5_opt[0], p5_opt[2]]
pg_opt, cov_x, infodict, errmsg, success = opt.leastsq(err_global, pg_estim, args=(x_data_1, y_data_1, y_data_2, y_data_3, y_data_4, y_data_5), full_output=1, epsfcn=0.0001)
residuals = err_global(pg_opt, x_data_1, y_data_1, y_data_2, y_data_3, y_data_4, y_data_5)
reduced_chi_square = np.sum(residuals**2)/(len(x_data_1)-3)
pg_cov = cov_x * reduced_chi_square
pg_err = np.sqrt(np.diag(pg_cov))
pg1_opt = [pg_opt[0], pg_opt[1],pg_opt[2]]
pg2_opt = [pg_opt[3], pg_opt[1],pg_opt[4]]
pg3_opt = [pg_opt[5], pg_opt[1],pg_opt[6]]
pg4_opt = [pg_opt[7], pg_opt[1],pg_opt[8]]
pg5_opt = [pg_opt[9], pg_opt[1],pg_opt[10]]
tau1_calc = (pg_opt[0])
tau1_err = (pg_err[0])
Emax1_calc = (pg_opt[1])
Emax1_err = (pg_err[1])
pKA1_calc = (pg_opt[2])
pKA1_err = (pg_err[2])
tau2_calc = (pg_opt[3])
tau2_err = (pg_err[3])
Emax2_calc = (pg_opt[1])
Emax2_err = (pg_err[1])
pKA2_calc = (pg_opt[4])
pKA2_err = (pg_err[4])
tau3_calc = (pg_opt[5])
tau3_err = (pg_err[5])
Emax3_calc = (pg_opt[1])
Emax3_err = (pg_err[1])
pKA3_calc = (pg_opt[6])
pKA3_err = (pg_err[6])
tau4_calc = (pg_opt[7])
tau4_err = (pg_err[7])
Emax4_calc = (pg_opt[1])
Emax4_err = (pg_err[1])
pKA4_calc = (pg_opt[8])
pKA4_err = (pg_err[8])
tau5_calc = (pg_opt[9])
tau5_err = (pg_err[9])
Emax5_calc = (pg_opt[1])
Emax5_err = (pg_err[1])
pKA5_calc = (pg_opt[10])
pKA5_err = (pg_err[10])
#write results
tau1_res = (str("{0:.4f}".format(tau1_calc))+' ± '+str("{0:.4f}".format(tau1_err)))
Emax1_res = (str("{0:.2f}".format(Emax1_calc))+' ± '+str("{0:.2f}".format(Emax1_err)))
pKA1_res = (str("{0:.2f}".format(pKA1_calc))+' ± '+str("{0:.2f}".format(pKA1_err)))
res.write(str(tau1_res)+"\t"+str(Emax1_res)+"\t"+str(pKA1_res)+"\tData A\n")
tau2_res = (str("{0:.4f}".format(tau2_calc))+' ± '+str("{0:.4f}".format(tau2_err)))
Emax2_res = (str("{0:.2f}".format(Emax2_calc))+' ± '+str("{0:.2f}".format(Emax2_err)))
pKA2_res = (str("{0:.2f}".format(pKA2_calc))+' ± '+str("{0:.2f}".format(pKA2_err)))
res.write(str(tau2_res)+"\t"+str(Emax2_res)+"\t"+str(pKA2_res)+"\tData B\n")
tau3_res = (str("{0:.4f}".format(tau3_calc))+' ± '+str("{0:.4f}".format(tau3_err)))
Emax3_res = (str("{0:.2f}".format(Emax3_calc))+' ± '+str("{0:.2f}".format(Emax3_err)))
pKA3_res = (str("{0:.2f}".format(pKA3_calc))+' ± '+str("{0:.2f}".format(pKA3_err)))
res.write(str(tau3_res)+"\t"+str(Emax3_res)+"\t"+str(pKA3_res)+"\tData C\n")
tau4_res = (str("{0:.4f}".format(tau4_calc))+' ± '+str("{0:.4f}".format(tau4_err)))
Emax4_res = (str("{0:.2f}".format(Emax4_calc))+' ± '+str("{0:.2f}".format(Emax4_err)))
pKA4_res = (str("{0:.2f}".format(pKA4_calc))+' ± '+str("{0:.2f}".format(pKA4_err)))
res.write(str(tau4_res)+"\t"+str(Emax4_res)+"\t"+str(pKA4_res)+"\tData D\n")
tau5_res = (str("{0:.4f}".format(tau5_calc))+' ± '+str("{0:.4f}".format(tau5_err)))
Emax5_res = (str("{0:.2f}".format(Emax5_calc))+' ± '+str("{0:.2f}".format(Emax5_err)))
pKA5_res = (str("{0:.2f}".format(pKA5_calc))+' ± '+str("{0:.2f}".format(pKA5_err)))
res.write(str(tau5_res)+"\t"+str(Emax5_res)+"\t"+str(pKA5_res)+"\tData E\n")
#calculate curve 1
x_calc = np.linspace((x_data_1_min),(x_data_1_max), 100)
y_calc = func_glob(x_calc, pg1_opt)
xy_calc = np.column_stack((x_calc, y_calc))
fit=open('Data_A_shared_Emax_fit.data','w')
np.savetxt(fit,xy_calc,fmt='%.4e')
fit.close()
# add to plot
plt.plot(x_calc, y_calc, 'y', linestyle='--')
#calculate curve 2
x_calc = np.linspace((x_data_2_min),(x_data_2_max), 100)
y_calc = func_glob(x_calc, pg2_opt)
xy_calc = np.column_stack((x_calc, y_calc))
fit=open('Data_B_shared_Emax_fit.data','w')
np.savetxt(fit,xy_calc,fmt='%.4e')
fit.close()
# add to plot
plt.plot(x_calc, y_calc, 'y', linestyle='--')
#calculate curve 3
x_calc = np.linspace((x_data_3_min),(x_data_3_max), 100)
y_calc = func_glob(x_calc, pg3_opt)
xy_calc = np.column_stack((x_calc, y_calc))
fit=open('Data_C_shared_Emax_fit.data','w')
np.savetxt(fit,xy_calc,fmt='%.4e')
fit.close()
# add to plot
plt.plot(x_calc, y_calc, 'y', linestyle='--')
#calculate curve 4
x_calc = np.linspace((x_data_4_min),(x_data_4_max), 100)
y_calc = func_glob(x_calc, pg4_opt)
xy_calc = np.column_stack((x_calc, y_calc))
fit=open('Data_D_shared_Emax_fit.data','w')
np.savetxt(fit,xy_calc,fmt='%.4e')
fit.close()
# add to plot
plt.plot(x_calc, y_calc, 'y', linestyle='--')
#calculate curve 5
x_calc = np.linspace((x_data_5_min),(x_data_5_max), 100)
y_calc = func_glob(x_calc, pg5_opt)
xy_calc = np.column_stack((x_calc, y_calc))
fit=open('Data_E_shared_Emax_fit.data','w')
np.savetxt(fit,xy_calc,fmt='%.4e')
fit.close()
# add to plot
plt.plot(x_calc, y_calc, 'y', linestyle='--')


#Global fit with shared Emax nad pKA
res.write("\nGlobal fit with shared Emax and pKA\n")
res.write("tau\t\tEmax\t\tpKA\t\tData file\n")

#fit data
def func2_glob(x, p):
    tau, Emax, pKA = p
    return ((10**x) * tau * Emax) / ((10**x) * (1 + tau) + (10**pKA))
def err_2(p, x, y):
    return func2_glob(x, p) - y
def err2_global(p, x, y1, y2, y3, y4, y5):
    p_21 = p[0], p[1], p[2]
    p_22 = p[3], p[1], p[2]
    p_23 = p[4], p[1], p[2]
    p_24 = p[5], p[1], p[2]
    p_25 = p[6], p[1], p[2]
    err_21 = err_2(p_21, x, y1)
    err_22 = err_2(p_22, x, y2)
    err_23 = err_2(p_23, x, y3)
    err_24 = err_2(p_24, x, y4)
    err_25 = err_2(p_25, x, y5)
    return np.concatenate((err_21, err_22, err_23, err_24, err_25))
pg_estim = [p1_opt[0], p1_opt[1], p1_opt[2], p2_opt[0], p3_opt[0], p4_opt[0], p5_opt[0]]
pg_opt, cov_x, infodict, errmsg, success = opt.leastsq(err2_global, pg_estim, args=(x_data_1, y_data_1, y_data_2, y_data_3, y_data_4, y_data_5), full_output=1, epsfcn=0.0001)
residuals = err2_global(pg_opt, x_data_1, y_data_1, y_data_2, y_data_3, y_data_4, y_data_5)
reduced_chi_square = np.sum(residuals**2)/(len(x_data_1)-3)
pg_cov = cov_x * reduced_chi_square
pg_err = np.sqrt(np.diag(pg_cov))
pg1_opt = [pg_opt[0], pg_opt[1],pg_opt[2]]
pg2_opt = [pg_opt[3], pg_opt[1],pg_opt[2]]
pg3_opt = [pg_opt[4], pg_opt[1],pg_opt[2]]
pg4_opt = [pg_opt[5], pg_opt[1],pg_opt[2]]
pg5_opt = [pg_opt[6], pg_opt[1],pg_opt[2]]
tau1_calc = (pg_opt[0])
tau1_err = (pg_err[0])
Emax1_calc = (pg_opt[1])
Emax1_err = (pg_err[1])
pKA1_calc = (pg_opt[2])
pKA1_err = (pg_err[2])
tau2_calc = (pg_opt[3])
tau2_err = (pg_err[3])
Emax2_calc = (pg_opt[1])
Emax2_err = (pg_err[1])
pKA2_calc = (pg_opt[2])
pKA2_err = (pg_err[2])
tau3_calc = (pg_opt[4])
tau3_err = (pg_err[4])
Emax3_calc = (pg_opt[1])
Emax3_err = (pg_err[1])
pKA3_calc = (pg_opt[2])
pKA3_err = (pg_err[2])
tau4_calc = (pg_opt[5])
tau4_err = (pg_err[5])
Emax4_calc = (pg_opt[1])
Emax4_err = (pg_err[1])
pKA4_calc = (pg_opt[2])
pKA4_err = (pg_err[2])
tau5_calc = (pg_opt[6])
tau5_err = (pg_err[6])
Emax5_calc = (pg_opt[1])
Emax5_err = (pg_err[1])
pKA5_calc = (pg_opt[2])
pKA5_err = (pg_err[2])
#write results
tau1_res = (str("{0:.4f}".format(tau1_calc))+' ± '+str("{0:.4f}".format(tau1_err)))
Emax1_res = (str("{0:.2f}".format(Emax1_calc))+' ± '+str("{0:.2f}".format(Emax1_err)))
pKA1_res = (str("{0:.2f}".format(pKA1_calc))+' ± '+str("{0:.2f}".format(pKA1_err)))
res.write(str(tau1_res)+"\t"+str(Emax1_res)+"\t"+str(pKA1_res)+"\tData A\n")
tau2_res = (str("{0:.4f}".format(tau2_calc))+' ± '+str("{0:.4f}".format(tau2_err)))
Emax2_res = (str("{0:.2f}".format(Emax2_calc))+' ± '+str("{0:.2f}".format(Emax2_err)))
pKA2_res = (str("{0:.2f}".format(pKA2_calc))+' ± '+str("{0:.2f}".format(pKA2_err)))
res.write(str(tau2_res)+"\t"+str(Emax2_res)+"\t"+str(pKA2_res)+"\tData B\n")
tau3_res = (str("{0:.4f}".format(tau3_calc))+' ± '+str("{0:.4f}".format(tau3_err)))
Emax3_res = (str("{0:.2f}".format(Emax3_calc))+' ± '+str("{0:.2f}".format(Emax3_err)))
pKA3_res = (str("{0:.2f}".format(pKA3_calc))+' ± '+str("{0:.2f}".format(pKA3_err)))
res.write(str(tau3_res)+"\t"+str(Emax3_res)+"\t"+str(pKA3_res)+"\tData C\n")
tau4_res = (str("{0:.4f}".format(tau4_calc))+' ± '+str("{0:.4f}".format(tau4_err)))
Emax4_res = (str("{0:.2f}".format(Emax4_calc))+' ± '+str("{0:.2f}".format(Emax4_err)))
pKA4_res = (str("{0:.2f}".format(pKA4_calc))+' ± '+str("{0:.2f}".format(pKA4_err)))
res.write(str(tau4_res)+"\t"+str(Emax4_res)+"\t"+str(pKA4_res)+"\tData D\n")
tau5_res = (str("{0:.4f}".format(tau5_calc))+' ± '+str("{0:.4f}".format(tau5_err)))
Emax5_res = (str("{0:.2f}".format(Emax5_calc))+' ± '+str("{0:.2f}".format(Emax5_err)))
pKA5_res = (str("{0:.2f}".format(pKA5_calc))+' ± '+str("{0:.2f}".format(pKA5_err)))
res.write(str(tau5_res)+"\t"+str(Emax5_res)+"\t"+str(pKA5_res)+"\tData E\n")
#calculate curve 1
x_calc = np.linspace((x_data_1_min),(x_data_1_max), 100)
y_calc = func_glob(x_calc, pg1_opt)
xy_calc = np.column_stack((x_calc, y_calc))
fit=open('Data_A_shared_Emax_pKA_fit.data','w')
np.savetxt(fit,xy_calc,fmt='%.4e')
fit.close()
# add to plot
plt.plot(x_calc, y_calc, 'm', linestyle='--')
#calculate curve 2
x_calc = np.linspace((x_data_2_min),(x_data_2_max), 100)
y_calc = func_glob(x_calc, pg2_opt)
xy_calc = np.column_stack((x_calc, y_calc))
fit=open('Data_B_shared_Emax_pKA_fit.data','w')
np.savetxt(fit,xy_calc,fmt='%.4e')
fit.close()
# add to plot
plt.plot(x_calc, y_calc, 'm', linestyle='--')
#calculate curve 3
x_calc = np.linspace((x_data_3_min),(x_data_3_max), 100)
y_calc = func_glob(x_calc, pg3_opt)
xy_calc = np.column_stack((x_calc, y_calc))
fit=open('Data_C_shared_Emax_pKA_fit.data','w')
np.savetxt(fit,xy_calc,fmt='%.4e')
fit.close()
# add to plot
plt.plot(x_calc, y_calc, 'm', linestyle='--')
#calculate curve 4
x_calc = np.linspace((x_data_4_min),(x_data_4_max), 100)
y_calc = func_glob(x_calc, pg4_opt)
xy_calc = np.column_stack((x_calc, y_calc))
fit=open('Data_D_shared_Emax_pKA_fit.data','w')
np.savetxt(fit,xy_calc,fmt='%.4e')
fit.close()
# add to plot
plt.plot(x_calc, y_calc, 'm', linestyle='--')
#calculate curve 5
x_calc = np.linspace((x_data_5_min),(x_data_5_max), 100)
y_calc = func_glob(x_calc, pg5_opt)
xy_calc = np.column_stack((x_calc, y_calc))
fit=open('Data_E_shared_Emax_fit.data','w')
np.savetxt(fit,xy_calc,fmt='%.4e')
fit.close()
# add to plot
plt.plot(x_calc, y_calc, 'y', linestyle='--')


#Save results
res.close()

#Print results to console
res = open("OM_fit.res","r")
print res.read()

#Plot
plt.title("Functional response")
plt.axis([(pKA-4.5),(pKA+2.5), 0, (1.2*Emax)])
plt.xlabel("ligand [log c]")
plt.ylabel("tau * Emax")
plt.show()
