# Supplementary material for: Applications and limitations of fitting of the operational model to determine relative efficacies of agonists
Source: Sci Rep. 2019 Mar 15;9:4637. doi: 10.1038/s41598-019-40993-w (PMC6420642; doi:10.1038/s41598-019-40993-w)
Supplement: Supplementary file 2 — Supplementary information - Python code [file 41598_2019_40993_MOESM2_ESM.zip › python_code/analysis_of_test_datasets/FR_to_OM.py]

# -*- coding: utf-8 -*-
"""
@author: Jan Jakubik

Two-step procedure to fit oprational model (OM) to series of functional responses (FRs) to the same agonist at various sytems. It first fits logistic function to individual FRs. By meta-analysis of FR resuts it determines system Emax and Ka of the agonist. Then it fits OM to individual FRs with fixed Emax and Ka obtained in previous step.  

"""
import glob,os
import numpy as np
import matplotlib.pyplot as plt
import scipy.optimize as opt

#color list
color_list = np.array(['k','b','r','g','c','m','y'])

#initialize counters
i = -1
x_min_min = 0
x_max_max = -15
y_max_max = 0

#initiate variables
Emax_all = []
logEC50_all = []
err_logEC50_all = []
err_Emax_all = []


#test wheter we have files
count = len(glob.glob('*.dat'))
if count == 0:
    msg = ('No .dat files found!\n')
    print(msg)
else:
    #prepare file for writing results
    if os.path.isfile("FR_fit.res"):
        os.remove("FR_fit.res")
    res = open("FR_fit.res","w")
    res.write("Functional response - one effector\n\n")
    res.write("logEC50\t\tEmax\t\tnH\t\tData file\n")
    
    for file in sorted(glob.glob('*.dat')):
        if file == '':
          exit()
        # load data
        data = np.loadtxt(file)
        x_data = data[:,0]
        y_data = data[:,1]
        y_data_err = data[:,2]
        x_min = np.amin(x_data)
        x_max = np.amax(x_data)
        y_min = np.amin(y_data)
        y_max = np.amax(y_data)
        if np.size(x_data) < 5 or (x_max - x_min) < 2.5:
            msg = ('Too few data points in ' +str(file)+ ' This data will be skipped\n')
            print(msg)
        else:
            if x_min < -15 or x_max > 0:
                msg = ('X value out of range ,<15,0>! '+str(file)+' will be skipped\n')
                print(msg)
            else:
                if x_max > x_max_max:
                    x_max_max = x_max
                if x_min < x_min_min:
                    x_min_min = x_min
                if y_max > y_max_max:
                    y_max_max = y_max
                step = (x_max - x_min) * 0.01
                #get estimates & bounds
                EC50_estim = x_min + (x_max - x_min) * 0.5
                EC50_min = x_min
                EC50_max = x_max - 0.5
                Emax_estim = y_max
                Emax_min = y_max * 0.5
                Emax_max = y_max * 2
                nH_estim = 1
                nH_min = 0.5
                nH_max = 2
                #fit data
                p0 = np.array([EC50_estim, Emax_estim, nH_estim])
                def func(x, EC50, Emax, nH):
                    return Emax / (1 + 10**((EC50-x)*nH))
                popt, pcov = opt.curve_fit(func, x_data, y_data, p0, bounds=([EC50_min,Emax_min, nH_min],[EC50_max,Emax_max, nH_max]))
                perr = np.sqrt(np.diag(pcov))
                EC50_calc = (popt[0])
                Emax_calc = (popt[1])
                nH_calc = (popt[2])
                EC50_err = (perr[0])
                Emax_err = (perr[1])
                nH_err = (perr[2])
                #write results
                EC50_res = (str("{0:.2f}".format(EC50_calc))+' ± '+str("{0:.2f}".format(EC50_err)))
                Emax_res = (str("{0:.2f}".format(Emax_calc))+' ± '+str("{0:.2f}".format(Emax_err)))
                nH_res = (str("{0:.2f}".format(nH_calc))+' ± '+str("{0:.2f}".format(nH_err)))
                res.write(str(EC50_res)+"\t"+str(Emax_res)+"\t"+str(nH_res)+"\t"+str(file)+"\n")
                Emax_all = np.append(Emax_all, Emax_calc)
                logEC50_all = np.append(logEC50_all, EC50_calc)
                err_Emax_all = np.append(err_Emax_all, Emax_err)
                err_logEC50_all = np.append(err_logEC50_all, EC50_err)
                #calculate curve
                x_calc = np.arange(x_min, x_max, step)
                y_calc = func(x_calc, *popt)
                xy_calc = np.column_stack((x_calc, y_calc))
                #save fit curve
                fit=(str(file)+'_FR_fit.data')
                fit=open(fit,'w')
                np.savetxt(fit,xy_calc,fmt='%.4e')
                fit.close()
                #get color
                i = i + 1
                if i == 7:
                    msg = ("More than 7 data sets. Colors repeat.\n")
                    print(msg)
                    i = i - 7
                color = (color_list[i])
                # plot
                plt.plot(x_calc, y_calc, color)
                plt.errorbar(x_data, y_data, xerr=None, yerr=y_data_err, fmt = color + "o")
   
    res.close()

    #Print results to console
    res = open("FR_fit.res","r")
    print res.read()
    
    #Plot
    ax_min = x_min_min - 0.5
    ax_max = x_max_max + 0.5
    ay_max = y_max_max * 1.1
    plt.title("Functional response")
    plt.axis([ax_min,ax_max,0,ay_max])
    plt.xlabel("ligand [log c]")
    plt.ylabel("response fraction")
    plt.show()

#Determine pKa and system Emax
#prepare file for writing results
if os.path.isfile("FR_meta.res"):
    os.remove("FR_meta.res")
res = open("FR_meta.res","w")
res.write("Determination of agonist Ka and system Emax from serie of FR\n\n")
res.write("Emax\t\tlogKa\n")
#load data
x_data = logEC50_all
y_data = Emax_all
x_data_err = err_logEC50_all
y_data_err = err_Emax_all
x_min = np.amin(x_data)
x_max = np.amax(x_data)
y_min = np.amin(y_data)
y_max = np.amax(y_data)
step = (x_max - x_min) * 0.01
#get estimates and bounds
Emax_estim = y_max
Emax_min = y_max * 0.5
Emax_max = y_max * 10
pKA_estim = x_max + 0.5
pKA_min = x_max
pKA_max = x_max + 3
#fit data
p0 = np.array([Emax_estim, pKA_estim])
def func(x, Emax, pKA):
    return Emax - ((Emax*(10**x)) / (10**pKA))
popt, pcov = opt.curve_fit(func, x_data, y_data, p0, bounds=([Emax_min, pKA_min],[Emax_max, pKA_max]))
perr = np.sqrt(np.diag(pcov))
Emax_calc = (popt[0])
pKA_calc = (popt[1])
Emax_err = (perr[0])
pKA_err = (perr[1])
#write results
Emax_res = (str("{0:.2f}".format(Emax_calc))+' ± '+str("{0:.2f}".format(Emax_err)))
pKA_res = (str("{0:.2f}".format(pKA_calc))+' ± '+str("{0:.2f}".format(pKA_err)))
res.write(str(Emax_res)+"\t"+str(pKA_res)+"\n")
#global pKA_calc, Emax_calc
#Close results
res.close()
#Print results to console
res = open("FR_meta.res","r")
print res.read()
#calculate curve
x_calc = np.arange(x_min, x_max, step)
y_calc = func(x_calc, *popt)
xy_calc = np.column_stack((x_calc, y_calc))
#save fit curve
fit=(str(file)+'_FR_meta_fit.data')
fit=open(fit,'w')
np.savetxt(fit,xy_calc,fmt='%.4e')
fit.close()

#Plot
plt.plot(x_calc, y_calc)
plt.errorbar(x_data, y_data, xerr=x_data_err, yerr=y_data_err, fmt = color + "o")
plt.title("Meta-analysis")
plt.xlabel("logKa")
plt.ylabel("Emax")
plt.show()

#Fit OM with fixed Emax and Ka
#initialize counters
i = -1
x_min_min = 0
x_max_max = -15
y_max_max = 0

#test wheter we have files
count = len(glob.glob('*.dat'))
if count == 0:
    msg = ('No .dat files found!\n')
    print(msg)
else:
    #prepare file for writing results
    if os.path.isfile("FR_to_OM_fit.res"):
        os.remove("FR_to_OM_fit.res")
    res = open("FR_to_OM_fit.res","w")
    res.write("Functional response - Operational model\n\n")
    res.write("tau\t\tEmax\tlogKa\tData file\n")
    
    for file in sorted(glob.glob('*.dat')):
        if file == '':
          exit()
        # load data
        data = np.loadtxt(file)
        x_data = data[:,0]
        y_data = data[:,1]
        y_data_err = data[:,2]
        x_min = np.amin(x_data)
        x_max = np.amax(x_data)
        y_min = np.amin(y_data)
        y_max = np.amax(y_data)
        if np.size(x_data) < 5 or (x_max - x_min) < 2.5:
            msg = ('Too few data points in ' +str(file)+ ' This data will be skipped\n')
            print(msg)
        else:
            if x_min < -15 or x_max > 0:
                msg = ('X value out of range ,<15,0>! '+str(file)+' will be skipped\n')
                print(msg)
            else:
                if x_max > x_max_max:
                    x_max_max = x_max
                if x_min < x_min_min:
                    x_min_min = x_min
                if y_max > y_max_max:
                    y_max_max = y_max
                step = (x_max - x_min) * 0.01
                #get estimates & bounds
                pKA = pKA_calc
                Emax = Emax_calc
                #fit data
                p0 = 1
                def func(x, tau):
                    return ((10**x) * tau * Emax) / ((10**x) * (1 + tau) + (10**pKA))
                popt, pcov = opt.curve_fit(func, x_data, y_data, p0, bounds=([0.05],[2000]))
                perr = np.sqrt(np.diag(pcov))
                tau_calc = (popt[0])
                tau_err = (perr[0])
                #write results
                tau_res = (str("{0:.2f}".format(tau_calc))+' ± '+str("{0:.2f}".format(tau_err)))
                res.write(str(tau_res)+"\t"+str("{0:.2f}".format(Emax))+"\t"+str("{0:.2f}".format(pKA))+"\t"+str(file)+"\n")
                #calculate curve
                x_calc = np.arange(x_min, x_max, step)
                y_calc = func(x_calc, *popt)
                xy_calc = np.column_stack((x_calc, y_calc))
                #save fit curve
                fit=(str(file)+'_FR_to_OM_fit.data')
                fit=open(fit,'w')
                np.savetxt(fit,xy_calc,fmt='%.4e')
                fit.close()
                #get color
                i = i + 1
                if i == 7:
                    msg = ("More than 7 data sets. Colors repeat.\n")
                    print(msg)
                    i = i - 7
                color = (color_list[i])
                # plot
                plt.plot(x_calc, y_calc, color)
                plt.errorbar(x_data, y_data, xerr=None, yerr=y_data_err, fmt = color + "o")
   
    res.close()

    #Print results to console
    res = open("FR_to_OM_fit.res","r")
    print res.read()
    
    #Plot
    ax_min = x_min_min - 0.5
    ax_max = x_max_max + 0.5
    ay_max = y_max_max * 1.1
    plt.title("Functional response")
    plt.axis([ax_min,ax_max,0,ay_max])
    plt.xlabel("ligand [log c]")
    plt.ylabel("response fraction")
    plt.show()
